# Supplementary material for: A novel genus of Pectobacterium bacteriophages display broad host range by targeting several species of Danish soft rot isolates
Source: Virus Res. 2024 Jul 16;347:199435. doi: 10.1016/j.virusres.2024.199435 (PMC11445585; doi:10.1016/j.virusres.2024.199435)
Supplement: Supplementary file 6 [file mmc6.xlsx]

## Sheet: Sheet1
Bacterial ID	Taxon	Genbank acc. no. (16S)	Phage host
J13	P. brasiliense	PP587572	phage Poppous
J20	P. brasiliense	PP587577
J21	P. brasiliense	PP587578
J24	P. brasiliense	PP587580	phage Sabo
J25	P. brasiliense	PP587581	phage Amona
J26	P. brasiliense	PP587582
J31	P. brasiliense	PP587587	phage Taid
J32	P. brasiliense	PP587588
J34	P. brasiliense	PP587590	phage Abuela
J36	P. brasiliense	PP587592	phage Ymer
J37	P. brasiliense	PP587593
J41	P. brasiliense	PP587597
J44	P. brasiliense	PP587600
J45	P. brasiliense	PP587601
J47	P. brasiliense	PP587602
J52	P. brasiliense	PP587605	phage Koroua
J59	P. brasiliense	PP587609
J54	P. versatile	PP587606
J17	P. polaris	PP587574
J18	P. polaris	PP587575
J19	P. polaris	PP587576
J48	P. polaris	PP587603
J27	P. parmentieri	PP587583
J29	P. parmentieri	PP587585
J30	P. parmentieri	PP587586
J42	P. parmentieri	PP587598
J43	P. parmentieri	PP587599
J49	P. parmentieri	PP587604
J58	P. parmentieri	PP587608
J2	P. punjabense	PP587563
J3	P. punjabense	PP587564
J56	P. atrosepticum	PP587607
J28	P. atrosepticum	PP587584
J6	P. atrosepticum	PP587565
J7	P. atrosepticum	PP587566
J8	P. atrosepticum	PP587567
J9	P. atrosepticum	PP587568
J10	P. atrosepticum	PP587569
J11	P. atrosepticum	PP587570
J12	P. atrosepticum	PP587571
J16	P. atrosepticum	PP587573
J22	P. atrosepticum	PP587579
J33	P. atrosepticum	PP587589
J38	P. atrosepticum	PP587594
J39	P. atrosepticum	PP587595
J40	P. atrosepticum	PP587596
J35	Dickeya solani	PP587591
