# Supplementary material for: A novel genus of Pectobacterium bacteriophages display broad host range by targeting several species of Danish soft rot isolates
Source: Virus Res. 2024 Jul 16;347:199435. doi: 10.1016/j.virusres.2024.199435 (PMC11445585; doi:10.1016/j.virusres.2024.199435)
Supplement: Supplementary file 7 [file mmc7.xlsx]

## Sheet: Sheet1
Spacer ID in SpacerDB	Species	Strain (NCBI database)	Target gene	Target phage
CP017482.1_2_27	P. polaris	Pectobacterium polaris strain NIBIO1392	terminase	Abuela, Sabo, Ymer
JUJB01000016.1_1_16	P. brasiliense	Pectobacterium brasiliense strain Y49 scaffold16-size107484	ssDNA binding / transcrip. reg.	All
JUJB01000016.1_1_2	P. brasiliense	Pectobacterium brasiliense strain Y49 scaffold16-size107484	minor tail protein	Poppous, Taid
JUJB01000016.1_1_5	P. brasiliense	Pectobacterium brasiliense strain Y49 scaffold16-size107485	unknown function	All
MWOH01000004.1_1_4	P. versatile	Pectobacterium versatile strain Ecc71 NODE_4_length_523237_cov_262.819	DNA helicase	Abuela, Amona, Koroua, Poppous, Sabo, Ymer
PDVV01000005.1_1_43	P. versatile	Pectobacterium versatile strain F018 F018LOC_5	DNA helicase	Abuela, Amona, Koroua, Poppous, Sabo, Ymer
PDVW01000029.1_1_23	P. versatile	Pectobacterium versatile strain F131 F131LOC_29	endolysin	Koroua, Poppous, Taid
PDVW01000029.1_1_24	P. versatile	Pectobacterium versatile strain F131 F131LOC_29	DNA helicase	Amona
PDVX01000056.1_2_4	P. versatile	Pectobacterium versatile strain F135	DNA helicase	Abuela, Amona, Koroua, Poppous, Sabo, Ymer
QEKR01000001.1_2_1	P. versatile	Pectobacterium versatile strain WS2152 Ga0215728_11	unknown function	Abuela, Koroua, Sabo, Ymer
QESV01000005.1_4_2	P. versatile	Pectobacterium versatile strain SS96 SS5	ssDNA binding	Abuela, Amona, Koroua, Sabo, Ymer
QESX01000001.1_1_11	P. polaris	Pectobacterium polaris strain SS28 SS1	DNA helicase	Poppous, Taid
QESX01000001.1_1_6	P. polaris	Pectobacterium polaris strain SS28 SS1	tail protein	Taid
QESX01000001.1_2_11	P. polaris	Pectobacterium polaris strain SS28 SS1	DNA helicase	All
RMBR01000004.1_2_9	P. versatile	Pectobacterium versatile strain A75-S21-O15 Pectobacterium_sp._A75-S21-O15_contig_4	DNA helicase	Amona
RMBS01000015.1_3_34	P. versatile	Pectobacterium versatile strain CFBP1552	DNA helicase	Abuela, Amona, Koroua, Poppous, Sabo, Ymer
RMBU01000011.1_2_34	P. versatile	Pectobacterium versatile strain CFBP6051	unknown function	Abuela, Koroua, Sabo, Ymer
RRYS01000009.1_5_32	P. polaris	Pectobacterium polaris strain F109 KHDHEBDM_9	head morphogenesis	Abuela, Koroua, Sabo, Ymer
RRYS01000010.1_1_2	P. polaris	Pectobacterium polaris strain F109 KHDHEBDM_10	major head protein	Amona
