# Supplementary material for: A novel genus of Pectobacterium bacteriophages display broad host range by targeting several species of Danish soft rot isolates
Source: Virus Res. 2024 Jul 16;347:199435. doi: 10.1016/j.virusres.2024.199435 (PMC11445585; doi:10.1016/j.virusres.2024.199435)
Supplement: Supplementary file 8 [file mmc8.xlsx]

## Sheet: Sheet1
Pectobacterium species	No. of isolates in database	No. of spacers (between 20-50bp)
P. carotovorum	40	1160
P. atrosepticum	15	367
P. brasiliense	34	1261
P. parmentieri	26	1742
P. aroidearum	0	0
P. versatile	42	1581
P. punjabense	3	56
P. polaris	13	424
